# Supplementary material for: Conditional Knockout of N-WASP Enhanced the Formation of Keratinizing Squamous Cell Carcinoma Induced by KRasG12D
Source: Cancers (Basel). 2023 Sep 7;15(18):4455. doi: 10.3390/cancers15184455 (PMC10526518; doi:10.3390/cancers15184455)
Supplement: Supplementary file 1 [file cancers-15-04455-s001.zip]

Archive with 1 entries (1 files):
- cancers-2531743-supplementary.pdf
